# Supplementary material for: Adjuvanted Modified Bacterial Antigens for Single-Dose Vaccines
Source: Int J Mol Sci. 2024 Oct 25;25(21):11461. doi: 10.3390/ijms252111461 (PMC11546299; doi:10.3390/ijms252111461)
Supplement: Supplementary file 1 [file ijms-25-11461-s001.zip]

Archive with 1 entries (1 files):
- ijms-3267024-supplementary.pdf
